# Supplementary material for: Characteristics and treatment of pediatric nasal foreign bodies with button batteries-A retrospective analysis of 176 cases
Source: PLoS One. 2024 Aug 29;19(8):e0309261. doi: 10.1371/journal.pone.0309261 (PMC11361442; doi:10.1371/journal.pone.0309261)
Supplement: S1 Dataset — This dataset contains the raw data used in the study, provided in both.sav and.xlsx formats. (XLS) [file pone.0309261.s001.xls]

## Sheet: raw data
性别	Sex	年龄	Age	主诉	Duration	哪侧鼻腔	Sides	Treatment	伴发症	并发症	Complication	最后一个基本个案
男	1	3	3		#NULL!	右	2	1		鼻中隔穿孔，鼻窦炎	1	0
男	1	2	2		#NULL!	右	2	1		鼻炎	#NULL!	0
女	2	3	3		#NULL!	右	2	1	鼻窦炎		#NULL!	0
男	1	2	2		#NULL!	右	2	#NULL!	鼻窦炎	鼻中隔穿孔？	1	1
女	2	3	3		#NULL!	右	2	1			#NULL!	0
女	2	2	2		#NULL!	右	2	#NULL!	鼻炎		#NULL!	1
男	1	2	2		#NULL!	右	2	#NULL!	腺样体肥大，鼻炎		#NULL!	1
男	1	4	4		#NULL!	右	2	1	鼻窦炎		#NULL!	0
男	1	2	2		#NULL!	左	1	#NULL!	鼻窦炎，腺样体肥大	鼻中隔穿孔	1	1
男	1	2	2		#NULL!	右	2	2			#NULL!	0
男	1	2	2		#NULL!	右	2	1			#NULL!	0
男	1	4	4		#NULL!	右	2	#NULL!	鼻窦炎，腺样体肥大	鼻中隔穿孔，鼻腔新	1	0
男	1	3	3		#NULL!	右	2	#NULL!	鼻-鼻窦炎		#NULL!	0
男	1	3	3		#NULL!	左	1	1	鼻炎		#NULL!	0
女	2	2	2		#NULL!	右	2	#NULL!	鼻炎腺样体增生		#NULL!	1
男	1	4	4		#NULL!	左	1	#NULL!	腺样体肥大，鼻窦炎		#NULL!	1
男	1	3	3		#NULL!	右	2	1	鼻炎	鼻窦炎	#NULL!	0
男	1	4	4		#NULL!	左	1	#NULL!	鼻炎		#NULL!	1
男	1	4	4		#NULL!	右	2	#NULL!	鼻窦炎		#NULL!	1
女	2	3	3		#NULL!	左	1	#NULL!	鼻窦炎		#NULL!	0
女	2	2	2		#NULL!	左	1	1	鼻炎		#NULL!	0
男	1	3	3		#NULL!	左	1	2	鼻窦炎		#NULL!	0
男	1	3	3		#NULL!	右	2	#NULL!	腺样体肥大，鼻窦炎	鼻腔粘连（右）	#NULL!	0
男	1	2	2		#NULL!	左	1	#NULL!	鼻窦炎，腺样体肥大		#NULL!	1
男	1	3	3		#NULL!	右	2	#NULL!	鼻炎	右侧鼻腔粘连	#NULL!	0
女	2	2	2		#NULL!	左	1	#NULL!	鼻窦炎		#NULL!	0
男	1	3	3		#NULL!	右	2	#NULL!	腺样体肥大	鼻中隔穿孔	1	1
男	1	2	2		#NULL!	左	1	2	鼻窦炎	鼻中隔穿孔	#NULL!	0
女	2	3	3		#NULL!	左	1	#NULL!	腺样体肥大，鼻炎	鼻中隔穿孔？	1	0
女	2	3	3		#NULL!	右	2	#NULL!	腺样体组织增生，鼻	鼻中隔穿孔？	1	0
女	2	2	2		#NULL!	右	2	1		鼻中隔穿孔	1	0
女	2	3	3		#NULL!	左	1	#NULL!		鼻中隔穿孔，鼻粘膜	1	1
女	2	3	3		#NULL!	左	1	#NULL!	鼻-鼻窦炎，腺样体�		#NULL!	1
男	1	3	3		#NULL!	右	2	1	鼻窦炎		#NULL!	0
男	1	3	3		#NULL!	左	1	#NULL!	腺样体肥大，鼻窦炎	鼻中隔穿孔	1	1
女	2	1	1		#NULL!	左	1	#NULL!	腺样体肥大 鼻炎		#NULL!	1
男	1	1	1		#NULL!	左	1	2		鼻窦炎	#NULL!	0
女	2	3	3		#NULL!	右	2	1			#NULL!	0
男	1	3	3		#NULL!	左	1	#NULL!	腺样体术后，鼻炎	鼻中隔穿孔	1	1
男	1	3	3		#NULL!	左	1	1	腺样体肥大，鼻窦炎		#NULL!	0
女	2	3	3		#NULL!	右	2	1		鼻中隔偏曲，鼻窦炎	#NULL!	0
女	2	5	5		#NULL!	左	1	#NULL!	鼻出血，鼻炎，腺样	鼻中隔穿孔	1	1
女	2	3	3		#NULL!	左	1	#NULL!	腺样体肥大，鼻窦炎		#NULL!	0
女	2	3	3		#NULL!	右	2	#NULL!	腺样体肥大 鼻炎		#NULL!	1
女	2	2	2		#NULL!	右	2	1			#NULL!	0
女	2	2	2		#NULL!	左	1	#NULL!	鼻窦炎		#NULL!	1
男	1	3	3		#NULL!	左	1	1	鼻炎		#NULL!	1
女	2	2	2		#NULL!	左	1	1			#NULL!	1
女	2	3	3		#NULL!	右	2	1			#NULL!	1
女	2	3	3		#NULL!	右	2	#NULL!	腺样体组织增生，鼻		#NULL!	1
男	1	4	4		#NULL!	右	2	1			#NULL!	1
男	1	4	4		#NULL!	右	2	1			#NULL!	1
男	1	3	3		#NULL!	右	2	1	鼻炎		#NULL!	1
男	1	3	3		#NULL!	左	1	#NULL!	鼻窦炎		#NULL!	1
男	1	3	3		#NULL!	右	2	1			#NULL!	1
女	2	3	3		#NULL!	右	2	1	鼻炎		#NULL!	1
女	2	2	2		#NULL!	右	2	1			#NULL!	1
男	1	2	2		#NULL!	左	1	1		鼻窦炎	#NULL!	1
女	2	4	4		#NULL!	右	2	1			#NULL!	1
男	1	4	4		#NULL!	右	2	1	鼻炎		#NULL!	1
男	1	2	2		#NULL!	左	1	1			#NULL!	1
男	1	4	4		#NULL!	左	1	1	鼻窦炎		#NULL!	1
男	1	3	3		#NULL!	右	2	#NULL!	腺样体肥大，鼻炎		#NULL!	1
男	1	3	3		#NULL!	左	1	1			#NULL!	1
女	2	2	2		#NULL!	右	2	1		鼻炎	#NULL!	1
男	1	1	1		#NULL!	左	1	#NULL!	鼻-鼻窦炎		#NULL!	1
男	1	3	3		#NULL!	左	1	#NULL!	腺样体肥大，鼻窦炎		#NULL!	1
男	1	4	4		#NULL!	右	2	1		鼻中隔穿孔	1	1
男	1	5	5		#NULL!	右	2	1	腺样体肥大	鼻中隔穿孔	1	1
女	2	4	4		#NULL!	右	2	1			#NULL!	1
男	1	3	3		#NULL!	右	2	#NULL!	腺样体肥大，鼻窦炎	鼻中隔穿孔	1	1
男	1	3	3		#NULL!	左	1	1	鼻炎	鼻窦炎	#NULL!	1
女	2	4	4		#NULL!	右	2	1			#NULL!	1
女	2	1	1		#NULL!	右	2	#NULL!	鼻炎		#NULL!	1
女	2	2	2		#NULL!	左	1	1			#NULL!	1
女	2	3	3		#NULL!	右	2	#NULL!	鼻炎		#NULL!	1
男	1	5	5		#NULL!	右	2	1	鼻窦炎		#NULL!	1
男	1	3	3		#NULL!	右	2	#NULL!	鼻炎		#NULL!	1
男	2	3	3		#NULL!	左	1	1	鼻炎		#NULL!	1
女	2	3	3		#NULL!	左	1	2	鼻炎		#NULL!	1
女	2	2	2		#NULL!	左	1	1			#NULL!	1
女	2	4	4		#NULL!	左	1	1	腺样体肥大		#NULL!	1
男	1	3	3		#NULL!	左	1	#NULL!	鼻炎		#NULL!	1
男	1	2	2		#NULL!	左	1	1			#NULL!	1
男	1	5	5		#NULL!	右	2	1	鼻窦炎	鼻中隔穿孔	1	1
女	2	2	2		#NULL!	右	2	1			#NULL!	1
女	2	3	3		#NULL!	右	2	1			#NULL!	1
女	2	2	2		#NULL!	右	2	1	鼻炎		#NULL!	1
男	1	4	4		#NULL!	左	1	1	鼻炎		#NULL!	1
女	2	2	2		#NULL!	右	2	1			#NULL!	1
女	2	3	3		#NULL!	右	2	1	腺样体肥大，鼻窦炎		#NULL!	1
男	1	1	1		#NULL!	右	2	1			#NULL!	1
男	1	3	3		#NULL!	左	1	#NULL!	鼻炎，鼻出血		#NULL!	1
男	1	4	4		#NULL!	右	2	#NULL!	鼻窦炎		#NULL!	1
女	2	3	3		#NULL!	右	2	1			#NULL!	1
男	1	3	3		#NULL!	左	1	#NULL!	腺样体组织增生，鼻		#NULL!	1
男	1	2	2		#NULL!	右	2	1			#NULL!	1
男	1	1	1		#NULL!	左	1	1	鼻炎		#NULL!	1
男	1	3	3		#NULL!	右	2	1		鼻中隔穿孔	1	1
男	1	2	2		#NULL!	左	1	1	鼻窦炎		#NULL!	1
男	1	2	2		#NULL!	右	2	1			#NULL!	1
女	2	7	7		#NULL!	右	2	#NULL!	鼻炎		#NULL!	1
男	1	2	2		#NULL!	左	1	1	鼻炎		#NULL!	1
女	2	2	2		#NULL!	右	2	1	鼻窦炎		#NULL!	1
男	1	4	4		#NULL!	左	1	1		鼻中隔穿孔	1	1
女	2	3	3		#NULL!	左	1	1		鼻中隔穿孔	1	1
男	1	3	3		#NULL!	右	2	1	鼻炎		#NULL!	1
男	1	3	3		#NULL!	右	2	1			#NULL!	1
女	2	2	2		#NULL!	左	1	#NULL!	鼻炎		#NULL!	1
男	1	3	3		#NULL!	左	1	1	鼻炎	鼻中隔穿孔	1	1
女	2	3	3		#NULL!	右	2	1		鼻中隔穿孔	1	1
男	1	2	2		#NULL!	右	2	1	鼻炎		#NULL!	1
女	2	4	4		#NULL!	右	2	1	鼻炎		#NULL!	1
女	2	4	4		#NULL!	左	1	1	鼻炎		#NULL!	1
男	1	4	4		#NULL!	右	2	1	腺样体肥大		#NULL!	1
男	1	4	4		#NULL!	右	2	1	鼻窦炎		#NULL!	1
男	1	2	2		#NULL!	右	2	#NULL!	腺样体肥大，鼻窦炎		#NULL!	1
男	1	3	3		#NULL!	左	1	1		鼻窦炎	#NULL!	1
男	1	3	3		#NULL!	右	2	1			#NULL!	1
女	2	3	3		#NULL!	右	2	1	腺样体肥大	鼻中隔穿孔	1	1
女	2	3	3		#NULL!	右	2	1	鼻窦炎		#NULL!	1
男	1	3	3		#NULL!	右	2	1			#NULL!	1
女	2	2	2		#NULL!	右	2	1	鼻炎		#NULL!	1
男	1	3	3		#NULL!	左	1	1			#NULL!	1
男	1	5	5		#NULL!	左	1	1	鼻窦炎		#NULL!	1
女	2	3	3		#NULL!	左	1	1		鼻中隔偏曲	#NULL!	1
男	1	1	1		#NULL!	右	2	#NULL!	鼻窦炎		#NULL!	1
女	2	4	4		#NULL!	右	2	1		鼻窦炎	#NULL!	1
男	1	3	3		#NULL!	左	1	1	腺样体肥大，鼻炎		#NULL!	1
男	1	3	3		#NULL!	左	1	#NULL!	鼻窦炎	鼻中隔穿孔	1	1
女	2	3	3		#NULL!	左	1	1			#NULL!	1
女	2	3	3		#NULL!	右	2	2		鼻窦炎	#NULL!	1
女	2	3	3		#NULL!	左	1	2		鼻中隔偏曲	#NULL!	1
男	1	1	1		#NULL!	右	2	1	鼻炎		#NULL!	1
女	2	4	4		#NULL!	右	2	1	鼻炎		#NULL!	1
女	2	3	3		#NULL!	右	2	#NULL!	鼻炎		#NULL!	1
男	1	4	4		#NULL!	右	2	1	鼻窦炎		#NULL!	1
男	1	5	5		#NULL!	左	1	2			#NULL!	1
女	2	1	1		#NULL!	左	1	#NULL!	腺样体组织增生，鼻		#NULL!	1
男	1	2	2		#NULL!	右	2	#NULL!	鼻炎		#NULL!	1
男	1	4	4		#NULL!	右	2	1	腺样体肥大	鼻窦炎	#NULL!	1
女	2	2	2		#NULL!	右	2	1	腺样体肥大，鼻炎		#NULL!	1
男	1	3	3		#NULL!	左	1	1			#NULL!	1
女	2	3	3		#NULL!	左	1	1			#NULL!	1
男	1	3	3		#NULL!	左	1	1		鼻中隔偏曲，鼻窦炎	#NULL!	1
男	1	3	3		#NULL!	右	2	1			#NULL!	1
男	1	1	1		#NULL!	右	2	1	鼻窦炎		#NULL!	1
男	1	5	5		#NULL!	右	2	1			#NULL!	1
男	1	3	3		#NULL!	左	1	1	腺样体肥大	鼻窦炎	#NULL!	1
男	1	3	3		#NULL!	右	2	1		鼻中隔穿孔	1	1
男	1	2	2		#NULL!	右	2	#NULL!	鼻窦炎		#NULL!	1
男	1	3	3		#NULL!	左	1	1			#NULL!	1
男	1	3	3		#NULL!	右	2	1		鼻中隔穿孔	1	1
男	1	5	5		#NULL!	右	2	1			#NULL!	1
男	1	5	5		#NULL!	左	1	1		鼻中隔穿孔，鼻窦炎	1	1
男	1	3	3		#NULL!	右	2	1			#NULL!	1
男	1	4	4		#NULL!	右	2	1			#NULL!	1
男	1	4	4		#NULL!	右	2	1			#NULL!	1
男	1	3	3		#NULL!	右	2	1			#NULL!	1
女	2	8	8		#NULL!	左	1	1		鼻中隔穿孔	1	1
女	2	2	2		#NULL!	左	1	1	鼻炎		#NULL!	1
女	2	1	1		#NULL!	右	2	#NULL!	鼻炎		#NULL!	1
男	1	3	3		#NULL!	右	2	1	鼻窦炎		#NULL!	1
女	2	2	2		#NULL!	左	1	1	腺样体肥大		#NULL!	1
男	1	3	3		#NULL!	右	2	#NULL!	鼻窦炎		#NULL!	1
男	1	6	6		#NULL!	右	2	1	腺样体肥大，鼻窦炎		#NULL!	1
男	1	2	2		#NULL!	右	2	1		鼻窦炎	#NULL!	1
男	1	3	3		#NULL!	右	2	1	腺样体肥大		#NULL!	1
男	1	4	4		#NULL!	右	2	1	腺样体肥大		#NULL!	1
女	2	3	3		#NULL!	右	2	#NULL!	鼻-鼻窦炎		#NULL!	1
男	1	4	4		#NULL!	右	2	1	鼻窦炎		#NULL!	1
女	2	2	2		#NULL!	左	1	1	鼻炎	鼻中隔穿孔	1	1
男	1	2	2		#NULL!	右	2	1	鼻炎	鼻中隔穿孔	1	1
女	2	3	3		#NULL!	右	2	1		鼻中隔穿孔，鼻窦炎	1	1
女	2	4	4		#NULL!	左	1	1			#NULL!	1
男	1	3	3		#NULL!	右	2	1			#NULL!	1
